# Supplementary material for: SARS-CoV-2 Genomic Epidemiology Dashboards: A Review of Functionality and Technological Frameworks for the Public Health Response
Source: Genes (Basel). 2024 Jul 3;15(7):876. doi: 10.3390/genes15070876 (PMC11275337; doi:10.3390/genes15070876)
Supplement: Supplementary file 1 [file genes-15-00876-s001.zip]

Archive with 1 entries (1 files):
- genes-3080248-supplementary.pdf
